# Supplementary material for: First Immature of the New World Treehopper tribe Thuridini (Hemiptera, Membracidae, Smiliinae) with a new synonym, a new combination, and a new country record
Source: Zookeys. 2016 Jan 28;(557):85–91. doi: 10.3897/zookeys.557.6602 (PMC4740838; doi:10.3897/zookeys.557.6602)
Supplement: XML Treatment for Thuris binodosus [file zookeys.557.6602-treatment1.xml]

<!DOCTYPE tp:taxon-treatment
  PUBLIC "-//TaxonX//DTD Taxonomic Treatment Publishing DTD v0 20100105//EN" "tax-treatment-NSO.dtd">
<tp:taxon-treatment xmlns:tp="http://www.plazi.org/taxpub"><tp:treatment-meta><kwd-group><label>Taxon classification</label><kwd><named-content content-type="kingdom">Animalia</named-content></kwd><kwd><named-content content-type="order">Hemiptera</named-content></kwd><kwd><named-content content-type="family">Membracidae</named-content></kwd></kwd-group><mixed-citation publication-type="journal"><person-group><name><surname>McKamey</surname><given-names>Stuart H.</given-names></name><name><surname>Porter</surname><given-names>Mitchell J.</given-names></name></person-group><article-title>First Immature of the New World Treehopper tribe <tp:taxon-name><tp:taxon-name-part taxon-name-part-type="tribe">Thuridini</tp:taxon-name-part></tp:taxon-name> (<tp:taxon-name><tp:taxon-name-part taxon-name-part-type="order">Hemiptera</tp:taxon-name-part></tp:taxon-name>, <tp:taxon-name><tp:taxon-name-part taxon-name-part-type="family">Membracidae</tp:taxon-name-part></tp:taxon-name>, <tp:taxon-name><tp:taxon-name-part taxon-name-part-type="subfamily">Smiliinae</tp:taxon-name-part></tp:taxon-name>) with a new synonym, a new combination, and a new country record</article-title><source>Zookeys</source><day>28</day><month>1</month><year>2016</year><volume>2016</volume><issue>557</issue><fpage>85</fpage><lpage>91</lpage><pub-id pub-id-type="doi">10.3897/zookeys.557.6602</pub-id></mixed-citation></tp:treatment-meta><tp:nomenclature><tp:taxon-name>
            <tp:taxon-name-part taxon-name-part-type="genus">Thuris</tp:taxon-name-part>
            <tp:taxon-name-part taxon-name-part-type="species">binodosus</tp:taxon-name-part>
          </tp:taxon-name><tp:taxon-authority>(Goding)</tp:taxon-authority><tp:taxon-status xmlns:xlink="http://www.w3.org/1999/xlink" xlink:type="simple">comb. n.</tp:taxon-status><tp:nomenclature-citation-list><tp:nomenclature-citation><tp:taxon-name><tp:taxon-name-part taxon-name-part-type="genus">Parantonae</tp:taxon-name-part> <tp:taxon-name-part taxon-name-part-type="species">binodosa</tp:taxon-name-part></tp:taxon-name><comment><xref ref-type="bibr" rid="B5">Goding 1926</xref>: 108 (Figs <xref ref-type="fig" rid="F1">1–4</xref>, <xref ref-type="fig" rid="F2">8</xref>; holotype <named-content xmlns:xlink="http://www.w3.org/1999/xlink" content-type="dwc:institutional_code" xlink:type="simple">USNM</named-content>)</comment></tp:nomenclature-citation><tp:nomenclature-citation><tp:taxon-name><tp:taxon-name-part taxon-name-part-type="genus">Thuris</tp:taxon-name-part> <tp:taxon-name-part taxon-name-part-type="species">depressus</tp:taxon-name-part></tp:taxon-name><comment><xref ref-type="bibr" rid="B9">Sakakibara 1975</xref>: 843, <bold>syn. n.</bold> (Figs <xref ref-type="fig" rid="F1">5–7</xref>; holotype <named-content xmlns:xlink="http://www.w3.org/1999/xlink" content-type="dwc:institutional_code" xlink:type="simple">DZUP</named-content>)</comment></tp:nomenclature-citation></tp:nomenclature-citation-list></tp:nomenclature><tp:treatment-sec sec-type="Notes and new distribution"><title>Notes and new distribution.</title><p>Examination of the holotype of <italic><tp:taxon-name><tp:taxon-name-part taxon-name-part-type="genus">Parantonae</tp:taxon-name-part> <tp:taxon-name-part taxon-name-part-type="species">binodosa</tp:taxon-name-part></tp:taxon-name></italic> <xref ref-type="bibr" rid="B5">Goding (1926)</xref>, from Tena, Ecuador (Napo Province) (Figs <xref ref-type="fig" rid="F1">1–4</xref>) revealed a match with the holotype of <italic><tp:taxon-name><tp:taxon-name-part taxon-name-part-type="genus">Thuris</tp:taxon-name-part> <tp:taxon-name-part taxon-name-part-type="species">depressus</tp:taxon-name-part></tp:taxon-name></italic> <xref ref-type="bibr" rid="B9">Sakakibara (1975)</xref> (Figs <xref ref-type="fig" rid="F1">5–7</xref>), resulting in the classification above. An aggregation of the species has also been observed in Ecuador in Coca (= Puerto Francisco de Orellana, Napo Province) and a solitary adult was found in (Fig. <xref ref-type="fig" rid="F2">8</xref>) Otoyaku, Santa Clara (Pastaza Province). The Venezuelan <italic><tp:taxon-name><tp:taxon-name-part taxon-name-part-type="genus">Thuris</tp:taxon-name-part></tp:taxon-name></italic> specimen (of <italic><tp:taxon-name><tp:taxon-name-part taxon-name-part-type="genus">Thuris</tp:taxon-name-part> <tp:taxon-name-part taxon-name-part-type="species">fenestratus</tp:taxon-name-part></tp:taxon-name></italic> Funkhouser) was collected in Amazonas state.</p><fig id="F1" position="float" orientation="portrait"><label>Figures 1–7.</label><caption><p>
          <italic><tp:taxon-name><tp:taxon-name-part taxon-name-part-type="genus">Thuris</tp:taxon-name-part> <tp:taxon-name-part taxon-name-part-type="species">binodosus</tp:taxon-name-part></tp:taxon-name></italic> (Goding), comb. n. <bold>1–4</bold> <italic><tp:taxon-name><tp:taxon-name-part taxon-name-part-type="genus">Parantonae</tp:taxon-name-part> <tp:taxon-name-part taxon-name-part-type="species">binodosa</tp:taxon-name-part></tp:taxon-name></italic> holotype and labels <bold>5–7</bold> <italic><tp:taxon-name><tp:taxon-name-part taxon-name-part-type="genus">Thuris</tp:taxon-name-part> <tp:taxon-name-part taxon-name-part-type="species">depressus</tp:taxon-name-part></tp:taxon-name></italic>, syn. n., holotype.</p></caption><graphic xmlns:xlink="http://www.w3.org/1999/xlink" xlink:href="zookeys-557-085-g001.jpg" position="float" orientation="portrait" xlink:type="simple" id="oo_75203.jpg"/></fig><fig id="F2" position="float" orientation="portrait"><label>Figure 8.</label><caption><p>
          <italic><tp:taxon-name><tp:taxon-name-part taxon-name-part-type="genus">Thuris</tp:taxon-name-part> <tp:taxon-name-part taxon-name-part-type="species">binodosus</tp:taxon-name-part></tp:taxon-name></italic>, live shot, Ecuador. Photo Milan Kozánek, with permission (<ext-link xmlns:xlink="http://www.w3.org/1999/xlink" xlink:type="simple" ext-link-type="uri" xlink:href="http://www.kozanek.com/en/insects/18/?slide=559">http://www.kozanek.com/en/insects/18/?slide=559</ext-link>).</p></caption><graphic xmlns:xlink="http://www.w3.org/1999/xlink" xlink:href="zookeys-557-085-g002.jpg" position="float" orientation="portrait" xlink:type="simple" id="oo_75204.jpg"/></fig></tp:treatment-sec><tp:treatment-sec sec-type="Description of fifth instar"><title>Description of fifth instar</title><p>(Figs <xref ref-type="fig" rid="F3">9–11</xref>).</p><fig id="F3" position="float" orientation="portrait"><label>Figures 9–12.</label><caption><p>
          <bold>9–11</bold> Fifth instar of <italic><tp:taxon-name><tp:taxon-name-part taxon-name-part-type="genus">Thuris</tp:taxon-name-part> <tp:taxon-name-part taxon-name-part-type="species">binodosus</tp:taxon-name-part></tp:taxon-name></italic> (Goding) <bold>12</bold> Fifth instar of <italic><tp:taxon-name><tp:taxon-name-part taxon-name-part-type="genus">Neotynelia</tp:taxon-name-part></tp:taxon-name></italic> sp., which also exhibits a ventrally extended abdominal segment IX.</p></caption><graphic xmlns:xlink="http://www.w3.org/1999/xlink" xlink:href="zookeys-557-085-g003.jpg" position="float" orientation="portrait" xlink:type="simple" id="oo_75205.jpg"/></fig></tp:treatment-sec><tp:treatment-sec sec-type="Diagnosis"><title>Diagnosis.</title><p>Body densely covered with short setae, but lacking chalazae and scoli; apex of abdominal segment IX narrowly extended ventrally far beyond dorsal extension.</p></tp:treatment-sec><tp:treatment-sec sec-type="Description"><title>Description.</title><p>
            <bold><italic>Overall body</italic>.</bold> Length 2.50 mm, maximum width 1.25 mm. Cross-section of abdomen subcircular; chalazae on thorax and abdomen absent; waxlike substance absent; dorsal contour of abdomen in lateral view curvilinear (Fig. <xref ref-type="fig" rid="F3">10</xref>); overall body in dorsal view elongate (distinctly longer than wide). Coloration a combination of black and brown, most pale on premetopidium, metanotum, margins of tibia, and mid dorsally from pronotum to abdominal tergum VIII. <bold><italic>Head</italic>.</bold> Scoli, dorsal or anterior rounded protuberances, and chalazae absent; compound eye surface setae present; frontoclypeus not extending over central margin of eye. <bold><italic>Prothorax</italic>.</bold> Premetopidium and postmetopidium scoli absent; metopidial sulcus deeply incised; posterior extension of pronotum acute, surpassing posterior margin of metanotum but not attaining abdominal apex; dorsal pronotal single medial, suprahumeral, and humeral horn buds absent; pronotal lateral margin straight. <bold><italic>Mesothorax</italic>.</bold> Dorsal projections absent; forewing pad anterior costal margin form straight, surface and costal chalazae absent. <bold><italic>Metathorax</italic>.</bold> Dorsal projections absent. <bold><italic>Legs</italic>.</bold> Tibia without chalazae; prothoracic tibia form subcylindrical, without defined margins; metathoracic tarsal length longer than pro- and mesothoracic tarsal length; pro- and mesothoracic first tarsomeres distinctly shorter than their second tarsomeres (Fig. <xref ref-type="fig" rid="F3">9</xref>); metathoracic first tarsomere subequal in length to its second tarsomere (Fig. <xref ref-type="fig" rid="F3">10</xref>). <bold><italic>Abdomen</italic>.</bold> Terga III-VIII ventrolateral margins without enlarged chalazae or other lateral extensions, lateral longitudinal rows of enlarged chalazae or scoli between mid dorsal line and ventrolateral margins not manifested. <bold><italic>Segment IX</italic>.</bold> Distal half tubular in cross-section; dorsal length subequal to length of segment V-VIII; dorsal projections before and at apex absent; ventral extension narrow and distinctly longer than dorsal extension (Fig. <xref ref-type="fig" rid="F3">10</xref>); fused portion of segment IX distal to unfused portion; unfused portion distally not bifurcate.</p></tp:treatment-sec><tp:treatment-sec sec-type="Discussion"><title>Discussion.</title><p>The nymph of <italic><tp:taxon-name><tp:taxon-name-part taxon-name-part-type="genus">Thuris</tp:taxon-name-part> <tp:taxon-name-part taxon-name-part-type="species">binodosus</tp:taxon-name-part></tp:taxon-name></italic> is exceptionally devoid of the chalazae and scoli that adorn most treehopper nymphs, including those of the related tribe <!--PageBreak--><!--PageBreak--><!--PageBreak--><tp:taxon-name><tp:taxon-name-part taxon-name-part-type="tribe">Tragopini</tp:taxon-name-part></tp:taxon-name>, and that is in itself distinctive. Another diagnostic feature is the ventrally extended abdominal tergum IX, which among other membracid immatures only occurs in a few taxa. Although the ventral extension is distinctly longer than the dorsal extension in <italic><tp:taxon-name><tp:taxon-name-part taxon-name-part-type="genus">Todea</tp:taxon-name-part> <tp:taxon-name-part taxon-name-part-type="species">cimicoides</tp:taxon-name-part></tp:taxon-name></italic> (Coquebert) and <italic><tp:taxon-name><tp:taxon-name-part taxon-name-part-type="genus">Colisicostata</tp:taxon-name-part> <tp:taxon-name-part taxon-name-part-type="species">albata</tp:taxon-name-part></tp:taxon-name></italic> (Tode) of <tp:taxon-name><tp:taxon-name-part taxon-name-part-type="tribe">Tragopini</tp:taxon-name-part></tp:taxon-name>, <italic><tp:taxon-name><tp:taxon-name-part taxon-name-part-type="genus">Phormophora</tp:taxon-name-part> <tp:taxon-name-part taxon-name-part-type="species">maura</tp:taxon-name-part></tp:taxon-name></italic> (Fabricius) of <tp:taxon-name><tp:taxon-name-part taxon-name-part-type="tribe">Polyglyptini</tp:taxon-name-part></tp:taxon-name>, and most <tp:taxon-name><tp:taxon-name-part taxon-name-part-type="family">Aetalionidae</tp:taxon-name-part></tp:taxon-name>, only in <italic><tp:taxon-name><tp:taxon-name-part taxon-name-part-type="genus">Neotynelia</tp:taxon-name-part></tp:taxon-name></italic> Creão-Duarte &amp; Sakakibara (2000; <tp:taxon-name><tp:taxon-name-part taxon-name-part-type="tribe">Amastrini</tp:taxon-name-part></tp:taxon-name>) is the extension digitiform as in <italic><tp:taxon-name><tp:taxon-name-part taxon-name-part-type="genus">Thuris</tp:taxon-name-part> <tp:taxon-name-part taxon-name-part-type="species">binodosus</tp:taxon-name-part></tp:taxon-name></italic>. This digitiform ventral extension feature was not used in the phylogenetic study by <xref ref-type="bibr" rid="B3">Dietrich et al. (2001)</xref> and, perhaps because of this, <italic><tp:taxon-name><tp:taxon-name-part taxon-name-part-type="genus">Thuris</tp:taxon-name-part></tp:taxon-name></italic> did not form a clade with <tp:taxon-name><tp:taxon-name-part taxon-name-part-type="tribe">Amastrini</tp:taxon-name-part></tp:taxon-name>. <italic><tp:taxon-name><tp:taxon-name-part taxon-name-part-type="genus">Neotynelia</tp:taxon-name-part></tp:taxon-name></italic> differs in always bearing large scoli on the abdomen at least (Fig. <xref ref-type="fig" rid="F3">12</xref>). <xref ref-type="bibr" rid="B2">Deitz (1975)</xref> established <tp:taxon-name><tp:taxon-name-part taxon-name-part-type="tribe">Thuridini</tp:taxon-name-part></tp:taxon-name> as a tribe based in large part on the absence of cucullate setae in metathoracic tibial row I. Unfortunately, these basally covered setae so ubiquitous among membracid adults are absent in the nymphs. The subequal lengths of the metathoracic first and second tarsomeres, due to an extraordinarily long first tarsomere, is unusual but shared with other taxa such as <tp:taxon-name><tp:taxon-name-part taxon-name-part-type="tribe">Tragopini</tp:taxon-name-part></tp:taxon-name> (McKamey et al., in prep) and is reflected in the similarly long first tarsomere (of three total) in <italic><tp:taxon-name><tp:taxon-name-part taxon-name-part-type="genus">Thuris</tp:taxon-name-part></tp:taxon-name></italic> adults.</p></tp:treatment-sec><tp:treatment-sec sec-type="Specimens examined"><title>Specimens examined.</title><p>
            <italic><tp:taxon-name><tp:taxon-name-part taxon-name-part-type="genus">Parantonae</tp:taxon-name-part> <tp:taxon-name-part taxon-name-part-type="species">binodosa</tp:taxon-name-part></tp:taxon-name></italic> holotype (<named-content xmlns:xlink="http://www.w3.org/1999/xlink" content-type="dwc:institutional_code" xlink:type="simple">USNM</named-content>). <italic><tp:taxon-name><tp:taxon-name-part taxon-name-part-type="genus">Thuris</tp:taxon-name-part> <tp:taxon-name-part taxon-name-part-type="species">fenestratus</tp:taxon-name-part></tp:taxon-name></italic> Funkhouser holotype (<named-content xmlns:xlink="http://www.w3.org/1999/xlink" content-type="dwc:institutional_code" xlink:type="simple">USNM</named-content>). Additional material of <italic><tp:taxon-name><tp:taxon-name-part taxon-name-part-type="genus">Thuris</tp:taxon-name-part> <tp:taxon-name-part taxon-name-part-type="species">binodosus</tp:taxon-name-part></tp:taxon-name></italic>: 1 nymph. ECUADOR: Napo, Coca 24-VIII-1988, C. H. Dietrich #86, <named-content xmlns:xlink="http://www.w3.org/1999/xlink" content-type="dwc:institutional_code" xlink:type="simple">INHS</named-content> Insect Collection 776, 690 (<named-content xmlns:xlink="http://www.w3.org/1999/xlink" content-type="dwc:institutional_code" xlink:type="simple">INHS</named-content>). Not examined but same collection lot as examined nymph: 1 nymph, 1 adult (<named-content xmlns:xlink="http://www.w3.org/1999/xlink" content-type="dwc:institutional_code" xlink:type="simple">INHS</named-content>), 2 nymphs, 3 adults (NSCU). Specimens of <italic><tp:taxon-name><tp:taxon-name-part taxon-name-part-type="genus">Thuris</tp:taxon-name-part> <tp:taxon-name-part taxon-name-part-type="species">fenestratus</tp:taxon-name-part></tp:taxon-name></italic>: 1 adult. VENEZUELA: T. F. Amazonas, San Carlos de Rio Negro, 24-I-1985, P. &amp; P. Spangler, R. Faitoute, W. Steiner (<named-content xmlns:xlink="http://www.w3.org/1999/xlink" content-type="dwc:institutional_code" xlink:type="simple">USNM</named-content>).</p></tp:treatment-sec><ref-list><ref id="B5"><mixed-citation xmlns:xlink="http://www.w3.org/1999/xlink" xlink:type="simple">
          <person-group><name name-style="western"><surname>Goding</surname><given-names>FW</given-names></name></person-group> (<year>1926</year>) <article-title>New genera and species of <tp:taxon-name><tp:taxon-name-part taxon-name-part-type="family">Membracidae</tp:taxon-name-part></tp:taxon-name>.</article-title> <source>Transactions of the American Entomological Society</source> <volume>52</volume>: <fpage>103</fpage>–<lpage>110</lpage>.</mixed-citation></ref><ref id="B9"><mixed-citation xmlns:xlink="http://www.w3.org/1999/xlink" xlink:type="simple">
          <person-group><name name-style="western"><surname>Sakakibara</surname><given-names>AM</given-names></name></person-group> (<year>1975</year>) <article-title>Sobre o gênero <italic><tp:taxon-name><tp:taxon-name-part taxon-name-part-type="genus">Thuris</tp:taxon-name-part></tp:taxon-name></italic> Funkhouser, 1943, com descrição de uma nova espécie.</article-title> <source>Revista Brasileira de Biologia</source> <volume>35</volume>(<issue>4</issue>): <fpage>843</fpage>–<lpage>846</lpage>.</mixed-citation></ref><ref id="B3"><mixed-citation xmlns:xlink="http://www.w3.org/1999/xlink" xlink:type="simple">
          <person-group><name name-style="western"><surname>Dietrich</surname><given-names>CH</given-names></name><name name-style="western"><surname>McKamey</surname><given-names>SH</given-names></name><name name-style="western"><surname>Deitz</surname><given-names>LL</given-names></name></person-group> (<year>2001</year>) <article-title>Morphology-based phylogeny of the treehopper family <tp:taxon-name><tp:taxon-name-part taxon-name-part-type="family">Membracidae</tp:taxon-name-part></tp:taxon-name> (<tp:taxon-name><tp:taxon-name-part taxon-name-part-type="order">Hemiptera</tp:taxon-name-part></tp:taxon-name>: <tp:taxon-name><tp:taxon-name-part taxon-name-part-type="infraorder">Cicadomorpha</tp:taxon-name-part></tp:taxon-name>: <tp:taxon-name><tp:taxon-name-part taxon-name-part-type="superfamily">Membracoidea</tp:taxon-name-part></tp:taxon-name>).</article-title> <source>Systematic Entomology</source> <volume>26</volume>: <fpage>213</fpage>–<lpage>239</lpage>. doi: <ext-link xlink:type="simple" ext-link-type="doi" xlink:href="10.1046/j.1365-3113.2001.00140.x">10.1046/j.1365-3113.2001.00140.x</ext-link></mixed-citation></ref><ref id="B2"><mixed-citation xmlns:xlink="http://www.w3.org/1999/xlink" xlink:type="simple">
          <person-group><name name-style="western"><surname>Deitz</surname><given-names>LL</given-names></name></person-group> (<year>1975</year>) <article-title>Classification of the higher categories of the New World treehoppers (<tp:taxon-name><tp:taxon-name-part taxon-name-part-type="suborder">Homoptera</tp:taxon-name-part></tp:taxon-name>: <tp:taxon-name><tp:taxon-name-part taxon-name-part-type="family">Membracidae</tp:taxon-name-part></tp:taxon-name>).</article-title> <source>North Carolina Agricultural Experiment Station Technical Bulletin</source> <volume>225</volume>, <size units="page">177 pp</size>.</mixed-citation></ref></ref-list></tp:taxon-treatment>
